# Supplementary material for: New Modified Recombinant Botulinum Neurotoxin Type F with Enhanced Potency
Source: Toxins (Basel). 2021 Nov 24;13(12):834. doi: 10.3390/toxins13120834 (PMC8705745; doi:10.3390/toxins13120834)
Supplement: Supplementary file 1 [file toxins-13-00834-s001.zip]

Archive with 1 entries (1 files):
- toxins-1457720-supplementary.pdf
